# Supplementary material for: Rapid handheld time-resolved circularly polarised luminescence photography camera for life and material sciences
Source: Nat Commun. 2023 Mar 20;14:1537. doi: 10.1038/s41467-023-37329-8 (PMC10027819; doi:10.1038/s41467-023-37329-8)
Supplement: Supplementary file 4 — Source Code [file 41467_2023_37329_MOESM4_ESM.txt]

original = getImageID;
title = getTitle;
height = getHeight;
width = getWidth;
halfWidth = width / 2;
halfHeight = height / 2
makeRectangle(0, 0, halfWidth, halfHeight);
run("Duplicate...", "title=Left_CPL_"+title+" duplicate");
selectImage(original);
makeRectangle(halfWidth+1, 0, width, halfHeight);
run("Duplicate...", "title=TotalEmission1_"+title+" duplicate");
selectImage(original);
makeRectangle(0, halfHeight+1, halfWidth, height);
run("Duplicate...", "title=TotalEmission2_"+title+" duplicate");
selectImage(original);
makeRectangle(halfWidth+1, halfHeight+1, width, height);
run("Duplicate...", "title=Right_CPL_"+title+" duplicate");
